# Supplementary material for: Common UGT1A6 Variant Alleles Determine Acetaminophen Pharmacokinetics in Man
Source: J Pers Med. 2022 Apr 29;12(5):720. doi: 10.3390/jpm12050720 (PMC9143054; doi:10.3390/jpm12050720)
Supplement: Supplementary file 1 [file jpm-12-00720-s001.zip]

Archive with 1 entries (1 files):
- jpm-1669939-supplementary.pdf
